# Supplementary material for: Complete sequencing of ape genomes
Source: Nature. 2025 Apr 9;641(8062):401–18. doi: 10.1038/s41586-025-08816-3 (PMC12058530; doi:10.1038/s41586-025-08816-3)
Supplement: Supplementary file 4 — Supplementary Tables 1–82, which summarize the data and statistics. [file 41586_2025_8816_MOESM4_ESM.xlsx]

## Sheet: Overview
pg	Supplemental Tables
1	Supplementary Table I.1. Iso-Seq barcode
2	Supplementary Table I.2. Summary of Iso-Seq data
3	Supplementary Table II.3. Description of the ape samples and genome data
4	Supplementary Table II.4. Per chromosome stats
5	Supplementary Table II.5. Summary read-depth QC of genome assemblies
6	Supplementary Table II.6. Chromosome nomenclature - human
7	Supplementary Table II.7. Chromosome nomenclature - chimpanzee
8	Supplementary Table II.8. Chromosome nomenclature - bonobo
9	Supplementary Table II.9. Chromosome nomenclature - gorilla
10	Supplementary Table II.10. Chromosome nomenclature - Bornean orangutan
11	Supplementary Table II.11. Chromosome nomenclature - Sumatran orangutan
12	Supplementary Table II.12. Non-B DNA in newly gained regions
13	Supplementary Table II.13. Accessions of additional genome assemblies from previous studies
14	Supplementary Table III.14. SNV-GAP divergence
15	Supplementary Table III.15. Pangenome graph statistics.
16	Supplementary Table III.16. The number of variant sites in pangenome VCFs.
17	Supplementary Table III.17. Alignment coverage of T2T-CHM13 (hs1) in the African ape pangenome.
18	Supplementary Table III.18. Alignment coverage of Bornean orangutan primary in the orangutan pangenome.
19	Supplementary Table III.19. Alignment coverage of T2T-CHM13 (hs1) in the 8-way primary Progressive Cactus alignment.
20	Supplementary Table III.20. Alignment coverage of T2T-CHM13 (hs1) in the 16-way diploid Progressive Cactus alignment.
21	Supplementary Table IV.21. Orangutan genome comparisons from 8-way Cactus alignments
22	Supplementary Table IV.22. Orangutan genome comparisons from 2-way LASTZ alignments
23	Supplementary Table IV.23. Gapped orangutan divergence from 2-way LASTZ alignments
24	Supplementary Table V.24. Ape structurally divergent regions
25	Supplementary Table V.25. Genes overlapping divergent regions
26	Supplementary Table VI.26. Overview of the inferred ILS proportion, speciation time and ancestral population size across different phylogenies
27	Supplementary Table VI.27. Details of the harnessed haplotypes for each phylogeny
28	Supplementary Table VI.28. ILS of HLA genes
29	Supplementary Table VII.29. The number of positions removed and retained after filtering for bi-allelic SNPs
30	Supplementary Table VII.30. A breakdown of the number of positions removed and kept for the allele frequency files generated for SweepFinder2
31	Supplementary Table VII.31. Sweeps with genes falling in those regions
32	Supplementary Table VII.32. Sweep regions that overlapped fully or partially as determined by three different selection detection methods
33	Supplementary Table VII.33. GOWINDA results
34	Supplementary Table VIII.34. Overview of novel genes/transcripts
35	Supplementary Table VIII.35. Novel ape transcripts relative to human
36	Supplementary Table VIII.36. Iso-Seq models non-overlapping with gene annotations
37	Supplementary Table VIII.37. Accessions for assemblies
38	Supplementary Table VIII.38. Loci of expanded gene family copies
39	Supplementary Table VIII.39. Gene ontology analysis of Pan-, Pongo-, and Gorilla-specific expanded gene families
40	Supplementary Table VIII.40. Lineage-specific genes
41	Supplementary Table IX.41. TE expanded RM summary
42	Supplementary Table IX.42. RepeatMasker whole-genome summary comparison to previous ape genome assemblies
43	Supplementary Table IX.43. Total base pairs added by unannotated segment satellite analysis and estimated copy numbers per species
44	Supplementary Table IX.44. Unannotated segment satellite size and consensus sequences
45	Supplementary Table IX.45. Unannotated segment satellites in bonobo
46	Supplementary Table IX.46. Unannotated segment satellites in chimpanzee
47	Supplementary Table IX.47. Unannotated segment satellites in gorilla
48	Supplementary Table IX.48. Unannotated segment satellites in Bornean orangutan
49	Supplementary Table IX.49. Unannotated segment satellites in Sumatran orangutan
50	Supplementary Table IX.50. Unannotated segment satellites in siamang
51	Supplementary Table IX.51. Improvements in NUMT number and overall length for T2T vs. non-T2T assemblies
52	Supplementary Table IX.52. XY repeats
53	Supplementary Table IX.53. CACTUS species specific MEI
54	Supplementary Table IX.54. Summary of genotyping of lineage-specific MEIs in additional genomes
55	Supplementary Table IX.55. Full table of genotypes identified for the mappable lineage-specific MEIs in additional genomes
56	Supplementary Table IX.56. ERV specific-specific loci
57	Supplementary Table XI.57. Manual annotation results of ape MHC class I coding genes and pseudogenes
58	Supplementary Table XI.58. Manual annotation results of ape MHC class II coding genes and pseudogenes
59	Supplementary Table XI.59. Coordinates of variable regions with discordant topologies
60	Supplementary Table XI.60. Segmental duplications in MHC
61	Supplementary Table XI.61. Structural variations in MHC
62	Supplementary Table XI.62. MHC annotation in additional chimpanzee genome
63	Supplementary Table XI.63. MHC annotation in additional bonobo genome
64	Supplementary Table XI.64. MHC annotation in additional gorilla genome
65	Supplementary Table XI.65. MHC annotation in additional Sumatran orangutan genome
66	Supplementary Table XII.66. Large-scale chromosome inversions previously identified by Yunis and Prakash
67	Supplementary Table XII.67. Inversion variants identified by SYRI and PAV callers
68	Supplementary Table XIII.68. Genomic coordinates of HAQERs (hs1)
69	Supplementary Table XIII.69. Genomic coordinates of CAQERs (hs1)
70	Supplementary Table XIII.70. Genomic coordinates of BAQERs (hs1)
71	Supplementary Table XIII.71. Genomic coordinates of GAQERs (hs1)
72	Supplementary Table XIII.72. Genomic coordinates of CAQERs (primary haplotype)
73	Supplementary Table XIII.73. Genomic coordinates of BAQERs (primary haplotype)
74	Supplementary Table XIII.74. Genomic coordinates of GAQERs (primary haplotype)
75	Supplementary Table XIV.75. Prediction of human-specific gene sequences using TOGA
76	Supplementary Table XVI.76. A list of orthologous promoters and 5mC comparison (Lymphoblastoid)
77	Supplementary Table XVI.77. A list of orthologous promoters and 5mC comparison (Fibroblast)
78	Supplementary Table XVIII.78. Estimated number of rDNA units for each species
79	Supplementary Table XVIII.79. Pairwise comparison of representative rDNA units
80	Supplementary Table XXI.80. Segmental duplication content in current and previous assemblies
81	Supplementary Table XXI.81. Overlap of SDs with novel transcripts
82	Supplementary Table XXI.82. Lineage-specific SDs

## Sheet: 1
Sample Name	Iso-Seq cDNA barcode	Iso-Seq SPK3 ligation barcode	Kinnex cDNA barcode
PR00251_PPA_bonobo	bc1006	bc2073	IsoSeqX_bc01_5p
Jim_GGO_gorilla	bc1008	bc2074	IsoSeqX_bc02_5p
AG05252_PPY_Borang	bc1012	bc2075	IsoSeqX_bc03_5p
AG06213_PAB_Sorang	bc1018	bc2076	IsoSeqX_bc04_5p
AG18354_PTR_chimp	bc1019	bc2077	IsoSeqX_bc05_5p
Jambi_SSY_siamang	bc1020	bc2078	IsoSeqX_bc06_5p

## Sheet: 2
Sample	Iso-Seq			Alignment to v2.0 asm
	Fibro (F) / Lympho (L) (Gbp)	Testes (Gbp)	Total (Gbp)	No. of reads (million)	trimmed & clustered (million)	Aligned (million)	Protein coding gene (million)
Chimpanzee (PTR)	27.49 (L)	10.86	38.35	14.34	11.37	9.14	9.12
Bonobo (PPA)	25.70 (F)	9.99	35.69	14.3	10.49	9.16	8.38
Gorilla (GGO)	27.05 (F)	12.44	39.49	12.95	11.07	9.92	9.68
Bornean orangutan (PPY)	26.38 (F)	7.38	33.76	13.79	10.8	9.14	8.35
Sumatran orangutan (PAB)	26.89 (F)	7.77	34.66	16.24	13.49	11.62	10.19
Siamang (SSY)	28.25 (L)	-	28.25	10.33	9.02	7.03	6.73
Average	26.96	9.69	35.03	13.66	11.04	9.34	8.74

## Sheet: 3
Common name	Scientific name	Name	Desc.	Tissue	Sex	Biosample ID	Cell Line ID	Primary or immortalized	Studbook number	ISIS ID	Age (yrs)	Source	Breeding history	EBV detected	HiFi	ONT (All/>100kb)	Hi-C	Iso-Seq (Gbp)	RNA-seq (Gbp)	Illumina
Chimpanzee (PTR)	Pan troglodytes	mPanTro3	n/a	Lymphoblastoid	M	SAMN30216104	AG18354	Immortalized	n/a	n/a	n/a	Coriell	n/a	EBV	68.2x	119.5x/45.9x	59.8x	112.1	48.3	55.1x
Bonobo (PPA)	Pan paniscus	mPanPan1	Child	Fibroblast	M	SAMN13935689	KB8711 / PR00251	Fib. primary / lym. immortalized	171	GAN 7225479	n/a	San Diego Zoo Wildlife Alliance, San Diego, CA, USA	Captive Born	EBV	130.8x	163.3x/81.0x	32.9x	43.2	40.5	49.3x
				Lymphoblastoid
		mPanPan2	Mother	Fibroblast	F	SAMN35877942	ISIS174013	DNA only, not a cell line	59	ISIS174013	38	San Diego Zoo Wildlife Alliance, San Diego, CA, USA	Captive Born	n/a	n/a	n/a	n/a	n/a	n/a	63.6x
		mPanPan3	Father	Fibroblast	M	SAMN35877943	ISIS180343	DNA only, not a cell line	58	ISIS180343	15	Democratic Republic of the Congo	Wild Born	n/a	n/a	n/a	n/a	n/a	n/a	50.6x
Gorilla (GGO)	Gorilla gorilla	mGorGor1	Child	Fibroblast	M	SAMN04003007	KB3781 / Jim	Primary	500	MIG12-24804338	n/a	San Diego Zoo Wildlife Alliance, San Diego, CA, USA	Captive Born	n/a	105.5x	158.3x/59.4x	41.7x	48	40.8	78.9x
		mGorGor2	Mother	Fibroblast	F	SAMN35877944	ISIS24489	DNA only, not a cell line	195	ISIS24489	39	Democratic Republic of the Congo	Wild Born	n/a	n/a	n/a	n/a	n/a	n/a	60.1x
		mGorGor3	Father	Fibroblast	M	SAMN35877945	ISIS24485	DNA only, not a cell line	97	ISIS24485	46	Democratic Republic of the Congo	Wild Born	n/a	n/a	n/a	n/a	n/a	n/a	70.8x
Bornean orangutan (PPY)	Pongo pygmaeus	mPonPyg2	n/a	Fibroblast	M	SAMN10521809	AG05252 / 3860	Primary	1127	GAN 23049074	n/a	San Diego Zoo Wildlife Alliance, San Diego, CA, USA	Captive Born	n/a	59.9x	189.7x/31.6x	52.7x	41.7	45.8	50.3x
Sumatran orangutan (PAB)	Pongo abelii	mPonAbe1	n/a	Fibroblast	M	SAMN10521808	AG06213	Primary	n/a	n/a	26	Laura Carrel (PSU), originally from Coriell	n/a	n/a	97.2x	87.7x/34.1x	34.3x	86.8	44.8	67.2x
									n/a	n/a
Siamang (SSY)	Symphalangus syndactylus	mSymSyn1	n/a	Lymphoblastoid	M	SAMN30216103	Jambi	immortalized	AZA484	n/a	14	Oregon Health and Science University	Captive Born	EBV	77.3x	99.9x/33.3x	79.1x	36.8	49.9	126.4x

## Sheet: 4
Telomere, gap, and QV summary statistics in each chromosome per haplotype of the v2 version assemblies. Haplotypes selected as the primary assembly are marked in "Pri" column for trios and marked in bold in the Gap column.
mGorGor1 (Gorilla) GGO											mPanPan1 (Bonobo) PPA											mPanTro3 (Chimp) PTR										mPonAbe1 (Sumatran orangutan) PAB										mPonPyg2 (Bornean orangutan) PPY
Chr	HSA	Pri	Tel		Gap		45S		QV		Chr	HSA	Pri	Tel		Gap		45S		QV		Chr	HSA	Tel		Gap		45S		QV		Chr	HSA	Tel		Gap		45S		QV		Chr	HSA	Tel		Gap		45S
chr1	hsa1	pat	pq	pq	0	0	0	0	73.275	80.3963	chr1	hsa1	pat	pq	pq	0	0	0	0	81.1384	100	chr1	hsa1	pq	p	0	0	0	0	77.0325	79.2519	chr1	hsa1	pq	pq	1	1	0	0	84.4521	80.1762	chr1	hsa1	pq	pq	0	0	0	0
chr2	hsa3	pat	pq	pq	0	0	0	0	74.7759	77.3089	chr2	hsa3	mat	pq	pq	0	0	0	0	89.3948	79.159	chr2	hsa3	pq	pq	0	0	0	0	76.6547	72.2729	chr2	hsa3	pq	pq	0	0	0	0	76.6962	73.4738	chr2	hsa3	pq	pq	0	0	0	0
chr3	hsa4	pat	pq	pq	1	0	0	0	79.1365	77.3819	chr3	hsa4	pat	pq	pq	0	0	0	0	75.6091	83.1978	chr3	hsa4	pq	pq	0	0	0	0	75.5907	75.1524	chr3	hsa4	pq	pq	0	0	0	0	75.2072	74.2545	chr3	hsa4	pq	pq	0	0	0	0
chr4	hsa17x5	pat	pq	pq	0	0	0	0	76.2025	77.0659	chr4	hsa5	mat	pq	pq	0	0	0	0	61.1893	60.5581	chr4	hsa5	pq	p	0	0	0	0	57.4442	59.0086	chr4	hsa5	pq	pq	0	0	0	0	81.0822	73.446	chr4	hsa5	pq	pq	0	0	0	0
chr5	hsa6	mat	pq	pq	0	0	0	0	71.4578	69.3802	chr5	hsa6	pat	pq	pq	0	0	0	0	70.822	78.5366	chr5	hsa6	pq	pq	0	0	0	0	82.7745	81.0337	chr5	hsa6	pq	pq	0	0	0	0	70.5447	64.1491	chr5	hsa6	pq	pq	0	0	0	0
chr6	hsa7	mat	pq	pq	0	0	0	0	78.6653	74.0968	chr6	hsa7	mat	pq	pq	0	0	0	0	79.5823	69.2359	chr6	hsa7	pq	pq	0	0	0	0	81.0006	77.0601	chr6	hsa7	pq	pq	0	0	0	0	56.7394	53.0943	chr6	hsa7	pq	pq	0	0	0	0
chr7	hsa8	pat	pq	pq	0	0	0	0	71.5274	76.3078	chr7	hsa8	pat	pq	pq	0	0	0	0	52.3712	61.1405	chr7	hsa8	pq	pq	0	0	0	0	96.8363	75.0161	chr7	hsa8	pq	pq	0	0	0	0	74.7717	72.0333	chr7	hsa8	pq	pq	0	0	0	0
chr8	hsa10	pat	pq	pq	0	0	0	0	67.1675	69.4386	chr8	hsa10	mat	pq	pq	0	0	0	0	77.1924	70.5151	chr8	hsa10	pq	pq	0	0	0	0	78.5039	54.0937	chr8	hsa10	pq	pq	0	0	0	0	73.7531	64.6938	chr8	hsa10	pq	pq	0	0	0	0
chr9	hsa11	pat	pq	pq	0	0	0	0	71.7991	76.9747	chr9	hsa11	pat	pq	pq	0	0	0	0	76.6864	82.4389	chr9	hsa11	pq	pq	0	0	0	0	81.9669	77.3981	chr9	hsa11	pq	pq	0	1	0	0	64.995	75.1891	chr9	hsa11	pq	pq	0	1	0	0
chr10	hsa12	mat	pq	pq	0	0	0	0	82.9931	79.0165	chr10	hsa12	mat	pq	pq	0	0	0	0	74.3357	52.2549	chr10	hsa12	pq	pq	0	0	0	0	76.6026	76.4683	chr10	hsa12	pq	pq	0	0	0	0	73.9014	71.7654	chr10	hsa12	pq	pq	0	0	0	0
chr11	hsa2b	mat	pq	pq	0	0	0	0	77.5436	69.6316	chr11	hsa9	mat	pq	pq	0	0	0	0	88.0928	79.78	chr11	hsa9	pq	pq	0	0	0	0	72.028	71.8679	chr11	hsa2b	pq	q	0	1	5	5	79.403	71.8205	chr11	hsa2b	pq	pq	1	1	7	2
chr12	hsa2a	pat	pq	pq	0	0	0	0	63.7424	71.7976	chr12	hsa2a	mat	pq	pq	0	0	0	0	71.5588	70.3996	chr12	hsa2a	pq	pq	0	0	0	0	75.5956	65.154	chr12	hsa2a	pq	q	1	1	8	3	74.572	66.1824	chr12	hsa2a	pq	q	1	1	13	8
chr13	hsa9	pat	q	pq	0	0	0	0	79.0472	54.6369	chr13	hsa2b	mat	pq	pq	0	0	0	0	78.135	70.1271	chr13	hsa2b	pq	pq	0	0	0	0	80.491	73.1995	chr13	hsa9	pq	q	1	0	3	2	72.868	68.1215	chr13	hsa9	pq	pq	1	1	2	3
chr14	hsa13	pat	pq	pq	0	0	0	0	59.9855	61.4735	chr14	hsa13	pat	pq	pq	2	1	8	6	59.3266	54.2105	chr14	hsa13	pq	pq	1	1	8	6	76.4317	60.2703	chr14	hsa13	pq	pq	2	0	5	0	75.2368	65.1476	chr14	hsa13	pq	q	1	1	4	4
chr15	hsa14	pat	pq	pq	0	0	0	0	70.1175	100	chr15	hsa14	mat	pq	p	1	2	9	7	71.5151	73.9262	chr15	hsa14	pq	pq	1	1	8	11	73.932	67.6152	chr15	hsa14	pq	pq	1	1	12	2	83.5958	72.6254	chr15	hsa14	pq	pq	1	1	3	9
chr16	hsa15	pat	pq	pq	2	0	0	0	72.302	75.5596	chr16	hsa15	pat	pq	pq	0	0	0	0	72.8418	91.5346	chr16	hsa15	pq	pq	0	0	0	0	67.079	64.7699	chr16	hsa15	pq	pq	1	1	8	5	76.9024	66.1906	chr16	hsa15	pq	q	1	1	3	3
chr17	hsa18	mat	pq	pq	0	0	0	0	76.3175	71.0391	chr17	hsa18	mat	pq	pq	1	1	10	12	72.2166	54.3526	chr17	hsa18	pq	pq	1	1	15	4	74.9474	69.4369	chr17	hsa18	pq	q	1	1	4	2	73.4276	78.0808	chr17	hsa18	pq	pq	0	1	2	9
chr18	hsa16	pat	pq	pq	0	0	0	0	63.0842	68.1251	chr18	hsa16	pat	pq	pq	0	0	0	0	70.2257	77.5285	chr18	hsa16	pq	pq	0	0	0	0	76.8159	75.5547	chr18	hsa16	pq	pq	1	1	0	0	69.9451	61.8842	chr18	hsa16	pq	pq	0	0	0	0
chr19	hsa5x17	pat	pq	pq	0	0	0	0	68.3076	76.8008	chr19	hsa17	pat	pq	pq	0	0	0	0	60.2711	78.2269	chr19	hsa17	pq	pq	0	0	0	0	73.7566	68.2332	chr19	hsa17	pq	pq	0	0	0	0	71.8888	71.6135	chr19	hsa17	pq	pq	0	0	1	1
chr20	hsa19	mat	pq	pq	0	0	0	0	79.8117	77.0019	chr20	hsa19	pat	pq	pq	0	0	0	0	75.3369	100	chr20	hsa19	pq	pq	0	0	0	0	73.2879	67.6743	chr20	hsa19	pq	pq	0	0	0	0	62.7837	60.2564	chr20	hsa19	pq	pq	0	0	0	0
chr21	hsa20	pat	pq	pq	0	0	0	0	67.4237	70.3953	chr21	hsa20	mat	pq	pq	0	0	0	0	100	78.5321	chr21	hsa20	pq	pq	0	0	0	0	74.8101	68.8541	chr21	hsa20	pq	pq	0	0	0	0	76.2967	72.914	chr21	hsa20	q	q	0	0	0	0
chr22	hsa21	mat	pq	pq	1	1	11	5	76.7879	68.2063	chr22	hsa21	pat	pq	pq	0	2	0	4	74.4899	67.6964	chr22	hsa21	pq	pq	1	1	3	8	71.3266	70.2226	chr22	hsa21	pq	pq	1	1	16	5	100	79.8792	chr22	hsa21	p	q	1	1	1	1
chr23	hsa22	mat	pq	pq	1	1	6	7	66.8282	57.8859	chr23	hsa22	pat	pq	pq	1	1	12	4	70.7459	70.9107	chr23	hsa22	pq	pq	1	1	4	14	92.5867	71.8491	chr23	hsa22	pq	pq	1	1	18	6	76.4207	70.0088	chr23	hsa22	pq	pq	1	1	5	4
chrXY	hsaXY		pq	pq	0	0	0	0	74.4185	64.7372	chrXY	hsaXY		pq	pq	0	0	0	0	75.7556	78.0131	chrXY	hsaXY	pq	pq	0	0	0	0	71.2959	61.8028	chrXY	hsaXY	pq	pq	0	0	0	3	73.62	61.8858	chrXY	hsaXY	pq	pq	0	0	0	1
											*chr22_mat_hsa21 has no rDNA, chr22_pat has.																					*chr14_hsa13 hap1 had no rDNAs, hap2 has. ==> Swapped in the 20231205 ver.
																																**chr11_hsa2B_hap1 has 4 rDNAs resolved, no gap. 1 rDNA at 6.8 Mb, 94.9% identity
											hsa15 has SST1, but no rDNA											hsa15 has SST1, but no rDNA										***chr13_hsa9 has 2 rDNAs resolved with no gap in both haplotype
[truncated: 11 more columns]

## Sheet: 5
*Issues in base pairs. rDNA related issues are highlighted in gray. rDNA gaps were intentionally placed as 1 Mbp gaps to distinguish from other assembly gaps. Collapsed rDNA are the flanking rDNA sequences around the rDNA gap, which will be flagged as 'collapsed assembly issues' in assembly evaluation methods. To distinguish intended rDNA-related region from assembly issues, the "Non-rDNA assembl…
Assembly	Num. of rDNA gaps	rDNA gaps	Collapsed rDNA	Non-rDNA gaps	Unlocalized contigs	Other assembly issues	Non-rDNA Issues
mGorGor1_v2.0	4	4000000	543917	15000	40200	1152228	1207428
mPanPan1_v2.0	9	9000000	1455488	80000	4400	280789	365189
mPanTro3_v2.0	10	10000000	1849308	0	0	209930	209930
mPonAbe1_v2.0	15	15000000	2594102	576256	5800	660093	1242149
mPonPyg2_v2.0	17	17000000	1572743	5000	2000	259514	266514
mSymSyn1_v2.0 / mSymSyn1_v2.1	2	2000000	668087	1150000	3200	430084	1583284

## Sheet: 6
Chromosome	L. length of the q arm	s length of the p arm	c chromosome length (+cent)	c' (p arm+q arm)	r (l/s)	I (100s/c)	I' (100s/c')	r	I	I'	Denver def
1	121563200	121619169	248387328	243182369	0.99954	48.9635	50.0115	M	M	M	M		0.7<r<1.58		Metacentric/median	M
2	148023730	92333544	242696752	240357274	1.60314	38.0448	38.4151	S	M	M	M		1.58<r<3		Submetacentric/submedian	S
3	104451516	91750115	201105948	196201631	1.13844	45.6228	46.7632	M	M	M	M		r>3		Acrocentric/subterminal	A
4	138271754	49703950	193574945	187975704	2.78191	25.6769	26.4417	S	S	S	S
5	132448816	46829671	182045439	179278487	2.82831	25.7242	26.1212	S	S	S	S
6	111068241	58286706	172126628	169354947	1.90555	33.8627	34.4169	S	S	S	S
7	96852930	60414375	160567428	157267305	1.60314	37.6255	38.4151	S	M	M	S
8	99934252	44243546	146259331	144177798	2.25873	30.2501	30.6868	S	S	S	S
9	103034653	44953942	150617247	147988595	2.29201	29.8465	30.3766	S	S	S	S
10	93093546	39633487	134758134	132727033	2.34886	29.4108	29.8609	S	S	S	S
11	80717681	51062452	135127769	131780133	1.58076	37.7883	38.7482	S	M	M	S
12	96124022	34588353	133324548	130712375	2.77909	25.943	26.4614	S	S	S	S
13	96058090	7062204	113566686	103120294	13.6017	6.21855	6.84851	A	A	A	A
14	88457862	9370205	101161492	97828067	9.44033	9.26262	9.57824	A	A	A	A
15	82060471	14477625	99753195	96538096	5.66809	14.5134	14.9968	A	A	A	A
16	58537330	35830495	96330374	94367825	1.63373	37.1954	37.969	S	M	M	M
17	56708155	23438095	84276897	80146250	2.41949	27.8108	29.2442	S	S	S	S
18	59802291	15971634	80542538	75773925	3.74428	19.8301	21.078	A	A	S	S
19	31941235	25829390	61707364	57770625	1.23662	41.8579	44.7102	M	M	M	M
20	36691904	26393478	66210255	63085382	1.39019	39.8631	41.8377	M	M	M	M
21	33785122	7498314	45090682	41283436	4.5057	16.6294	18.163	A	A	A	A
22	35613862	8521093	51324926	44134955	4.1795	16.6023	19.3069	A	A	A	A
X	93332372	57819764	154259566	151152136	1.6142	37.4821	38.2527	S	M	M	S
Y	51581907	10565708	62460028	62147615	4.88201	16.916	17.001	A	A	A	A

## Sheet: 7
	Boundary pCen	Boundary qCen		Cen size	Chr length	p Length	q length	r (l/s)	using r
mPanTro3_chr1_hap_2_hsa1	101356245	105077980	SF3	3721735	233523103	101000000	128000000	1.26726	M			0.7<r<1.58		Metacentric/median	M
mPanTro3_chr1_hap_1_hsa1	101444732	107354505	SF3	5909773	231299448	101000000	124000000	1.2218	M			1.58<r<3		Submetacentric/submedian	S
mPanTro3_chr2_hap_2_hsa3	95377234	96885865	SF1	1508631	200342395	95377234	103000000	1.08471	M			r>3		Acrocentric/subterminal	A
mPanTro3_chr2_hap_1_hsa3	94078194	95618465	SF1	1540271	201579334	94078194	106000000	1.12631	M
mPanTro3_chr3_hap_2_hsa4	78976583	81373970	SF1	2397387	193341695	78976583	112000000	1.41773	M
mPanTro3_chr3_hap_1_hsa4	78908623	81195393	SF1	2286770	191670129	78908623	110000000	1.40003	M
mPanTro3_chr4_hap_2_hsa5	64529204	66595708	SF5	2066504	179313117	64529204	113000000	1.74677	S
mPanTro3_chr4_hap_1_hsa5	64955065	66788232	SF5	1833167	178964043	64955065	112000000	1.72698	S
mPanTro3_chr5_hap_2_hsa6	65466267	65954486	SF01	488219	180078680	65466267	114000000	1.74325	S
mPanTro3_chr5_hap_1_hsa6	63430557	64762309	SF3	1331752	183320697	63430557	119000000	1.86911	S
mPanTro3_chr6_hap_2_hsa7	68860121	70510584	SF1	1650463	168845880	68860121	98335296	1.42804	M
mPanTro3_chr6_hap_1_hsa7	66553442	67753494	SF1	1200052	174648847	66553442	107000000	1.60616	S
mPanTro3_chr7_hap_2_hsa8	52279751	54529873	SF1	2250122	164843013	52279751	110000000	2.11005	S
mPanTro3_chr7_hap_1_hsa8	60419972	64018765	SF1	3598793	155691389	60419972	91672624	1.51726	M
mPanTro3_chr8_hap_2_hsa10	52315186	53713791	SF1	1398605	147433987	52315186	93720196	1.79145	S
mPanTro3_chr8_hap_1_hsa10	53310659	55072367	SF1	1761708	146288486	53310659	91216119	1.71103	S
mPanTro3_chr9_hap_2_hsa11	54277466	56548438	SF3	2270972	136439545	54277466	79891107	1.4719	M
mPanTro3_chr9_hap_1_hsa11	54315022	55881286	SF3	1566264	136991367	54315022	81110081	1.49333	M
mPanTro3_chr10_hap_2_hsa12	58461602	60698619	SF1	2237017	138751773	58461602	78053154	1.33512	M
mPanTro3_chr10_hap_1_hsa12	57133245	59330197	SF1	2196952	140160335	57133245	80830138	1.41477	M
mPanTro3_chr11_hap_2_hsa9	53076097	54998401	SF2	1922304	122000606	53076097	67002205	1.26238	M
mPanTro3_chr11_hap_1_hsa9	53025559	56260475	SF2	3234916	118863153	53025559	62602678	1.18061	M
mPanTro3_chr12_hap_2_hsa2a	28498122	31279491	SF3	2781369	126935857	28498122	95656366	3.35658	A
mPanTro3_chr12_hap_1_hsa2a	34158782	35197942	SF3	1039160	122853238	34158782	87655296	2.56611	S
mPanTro3_chr13_hap_2_hsa2b	33198526	34034016	SF2	835490	140842815	33198526	107000000	3.21728	A
mPanTro3_chr13_hap_1_hsa2b	29591677	30403278	SF2	811601	144476839	29591677	114000000	3.85492	A
mPanTro3_chr14_hap_2_hsa13	15582233	17149626	SF1	1567393	117995886	15582233	101000000	6.47187	A
mPanTro3_chr14_hap_1_hsa13	13301495	14287487	SF1	985992	120149342	13301495	106000000	7.95864	A
mPanTro3_chr15_hap_2_hsa14	15192905	17140979	SF1	1948074	102708101	15192905	85567122	5.63204	A
mPanTro3_chr15_hap_1_hsa14	13227263	15258812	SF1	2031549	104701121	13227263	89442309	6.76197	A
mPanTro3_chr16_hap_2_hsa15	13813511	15877440	SF1	2063929	97712329	13813511	81834889	5.92426	A
mPanTro3_chr16_hap_1_hsa15	18528495	20942929	SF1	2414434	93846347	18528495	72903418	3.93466	A
mPanTro3_chr17_hap_2_hsa18	13561461	15829458	SF1	2267997	91956294	13561461	76126836	5.61347	A
mPanTro3_chr17_hap_1_hsa18	14921569	17014382	SF1	2092813	90695042	14921569	73680660	4.93786	A
mPanTro3_chr18_hap_2_hsa16	41035816	42685116	SF1	1649300	100838620	41035816	58153504	1.41714	M
mPanTro3_chr18_hap_1_hsa16	46454580	48405791	SF1	1951211	94528409	46454580	46122618	0.992854	M
mPanTro3_chr19_hap_2_hsa17	40929798	44878540	SF3	3948742	97071989	40929798	52193449	1.27519	M
mPanTro3_chr19_hap_1_hsa17	38843157	42083606	SF3	3240449	99595324	38843157	57511718	1.48061	M
mPanTro3_chr20_hap_2_hsa19	27214610	30242791	SF1	3028181	73832502	27214610	43589711	1.6017	S
mPanTro3_chr20_hap_1_hsa19	31661692	35647163	SF1	3985471	68087067	31661692	32439904	1.02458	M
mPanTro3_chr21_hap_2_hsa20	32946743	34927140	SF1	1980397	78790912	32946743	43863772	1.33135	M
mPanTro3_chr21_hap_1_hsa20	31187779	34302928	SF1	3115149	78115444	31187779	43812516	1.4048	M
mPanTro3_chr22_hap_2_hsa21	12502745	14044947	SF1	1542202	49554819	12502745	35509872	2.84017	S
mPanTro3_chr22_hap_1_hsa21	10091522	11541548	SF1	1450026	51350302	10091522	39808754	3.94477	A
mPanTro3_chr23_hap_2_hsa22	13267811	18666657	SF1	5398846	55318256	13267811	36651599	2.76245	S
mPanTro3_chr23_hap_1_hsa22	9946886	12015118	SF1	2068232	59520411	9946886	47505293	4.7759	A
mPanTro3_chrX_hap_2_hsaX	58606782	60257124	SF3	1650342	153896354	58606782	93639230	1.59775	S
mPanTro3_chrY_hap_1_hsaY	13142736	14429665	SF4	1286929	36447294	13142736	22017629	1.67527	S

## Sheet: 8
	Boundary pCen	Boundary qCen		Cen size	Chr length	p Length	q length	r (l/s)	using r
mPanPan1_chr1_mat_hsa1	100515166	100608340	SF5	93174	226397566	100515166	125789226	1.25145	M			0.7<r<1.58		Metacentric/median	M
mPanPan1_chr1_pat_hsa1	100947758	101022730	SF5	74972	227705052	100947758	126682322	1.25493	M			1.58<r<3		Submetacentric/submedian	S
mPanPan1_chr2_mat_hsa3	91546568	91681541	SF1	134973	196431891	91546568	104750350	1.14423	M			r>3		Acrocentric/subterminal	A
mPanPan1_chr2_pat_hsa3	91644372	91967192	SF1	322820	196684730	91644372	104717538	1.14265	M
mPanPan1_chr3_mat_hsa4	78373652	78510352	SF9	136700	188961582	78373652	110451230	1.40929	M
mPanPan1_chr3_pat_hsa4	78106522	78540089	SF9	433567	188614375	78106522	110074286	1.40928	M
mPanPan1_chr4_mat_hsa5	63833468	64104446	SF5	270978	176551333	63833468	112446887	1.76157	S
mPanPan1_chr4_pat_hsa5	64044829	64307444	SF5	262615	176622772	64044829	112315328	1.7537	S
mPanPan1_chr5_mat_hsa6	69079959	69132641	SF3	52682	189052245	69079959	119919604	1.73595	S
mPanPan1_chr5_pat_hsa6	73209540	73278903	SF3	69363	191151712	73209540	117872809	1.61007	S
mPanPan1_chr6_mat_hsa7	76063199	76091576	SF5	28377	196309857	76063199	120218281	1.58051	S
mPanPan1_chr6_pat_hsa7	68356565	68404046	SF5	47481	180450179	68356565	112046133	1.63914	S
mPanPan1_chr7_mat_hsa8	57180098	57202796	SF5	22698	158099825	57180098	100897029	1.76455	S
mPanPan1_chr7_pat_hsa8	61708712	61748327	SF5	39615	162793952	61708712	101045625	1.63746	S
mPanPan1_chr8_mat_hsa10	51914538	53551261	SF1	1636723	147028407	51914538	93477146	1.8006	S
mPanPan1_chr8_pat_hsa10	53777368	57017660	SF1	3240292	150730666	53777368	93713006	1.74261	S
mPanPan1_chr9_mat_hsa11	52444063	55992854	SF3	3548791	136873591	52444063	80880737	1.54223	M
mPanPan1_chr9_pat_hsa11	52428341	55229520	SF3	2801179	135750398	52428341	80520878	1.53583	M
mPanPan1_chr10_mat_hsa12	56854368	62008825	SF1	5154457	141815175	56854368	79806350	1.4037	M
mPanPan1_chr10_pat_hsa12	56139335	59834296	SF1	3694961	139824282	56139335	79989986	1.42485	M
mPanPan1_chr11_mat_hsa9	54066868	57017833	SF2	2950965	124758961	54066868	67741128	1.25291	M
mPanPan1_chr11_pat_hsa9	53963827	58098635	SF2	4134808	125725074	53963827	67626439	1.25318	M
mPanPan1_chr12_mat_hsa2a	34212652	34399438	SF3/5	186786	126551469	34212652	92152031	2.69351	S
mPanPan1_chr12_pat_hsa2a	32640489	32692994	SF3/5	52505	123784342	32640489	91091348	2.79075	S
mPanPan1_chr13_mat_hsa2b	43002157	43102930	SF02/2	100773	144872268	43002157	101769338	2.36661	S
mPanPan1_chr13_pat_hsa2b	45767182	45804606	SF02/2	37424	147478900	45767182	101674294	2.22155	S
mPanPan1_chr14_mat_hsa13	11316370	11416541	SF1/4	100171	118002861	11316370	106586320	9.41877	A
mPanPan1_chr14_pat_hsa13	17631793	17685622	SF4	53829	116126430	17631793	98440808	5.58314	A
mPanPan1_chr15_mat_hsa14	17255465	20451797	SF1	3196332	108452746	17255465	88000949	5.09989	A
mPanPan1_chr15_pat_hsa14	20837244	22991287	SF1	2154043	110969798	20837244	87978511	4.22218	A
mPanPan1_chr16_mat_hsa15	16674721	16760096	SF1	85375	95575034	16674721	78814938	4.72661	A
mPanPan1_chr16_pat_hsa15	12950721	13057369	SF1	106648	91859929	12950721	78802560	6.0848	A
mPanPan1_chr17_mat_hsa18	23084532	23106886	SF4/5	22354	98270466	23084532	75163580	3.25601	A
mPanPan1_chr17_pat_hsa18	23992781	24009739	SF1	16958	99274086	23992781	75264347	3.13696	A
mPanPan1_chr17_pat_hsa18	24516478	24531406	SF1	14928	99274086	24516478	74742680	3.04867	A
mPanPan1_chr18_mat_hsa16	57182017	60200644	SF1	3018627	109413086	57182017	49212442	0.860628	M
mPanPan1_chr18_pat_hsa16	51492185	54272545	SF1	2780360	100427192	51492185	46154647	0.896343	M
mPanPan1_chr19_mat_hsa17	41033861	47777008	SF3	6743147	104931508	41033861	57154500	1.39286	M
mPanPan1_chr19_pat_hsa17	39408727	43391881	SF3	3983154	100792412	39408727	57400531	1.45654	M
mPanPan1_chr20_mat_hsa19	28390461	35099353	SF1	6708892	70552700	28390461	35453347	1.24878	M
mPanPan1_chr20_pat_hsa19	29336405	33126346	SF1	3789941	70721293	29336405	37594947	1.28151	M
mPanPan1_chr21_mat_hsa20	27668640	31784415	SF1	4115775	76791327	27668640	45006912	1.62664	S
mPanPan1_chr21_pat_hsa20	28139377	32107244	SF1	3967867	78222054	28139377	46114810	1.6388	S
mPanPan1_chr22_mat_hsa21	7474015	7546930	SF4/5	72915	44445573	7474015	36898643	4.93692	A
mPanPan1_chr22_pat_hsa21	9657140	9703347	SF4/5	46207	48483276	9657140	38779929	4.01567	A
mPanPan1_chr23_mat_hsa22	29213079	31517369	SF1	2304290	69178672	29213079	37661303	1.28919	M
mPanPan1_chr23_pat_hsa22	25638301	26312677	SF1	674376	65052380	25638301	38739703	1.51101	M
mPanPan1_chrX_mat_hsaX	60011130	62096548	SF3	2085418	160241051	60011130	98144503	1.63544	S
mPanPan1_chrY_pat_hsaY	12021900	15910091	SF4/6	3888191	46954669	12021900	31044578	2.58234	S

## Sheet: 9
	Boundary pCen	Boundary qCen		Cen size	Chr length	p Length	q length	r (l/s)	using r
mGorGor1_chr1_mat_hsa1	109707280	116094087	SF1	6000000	250000000	110000000	134000000	1.21688	M			0.7<r<1.58		Metacentric/median	M
mGorGor1_chr1_pat_hsa1	108411326	111910307	SF1	3000000	244000000	108000000	132000000	1.217	M			1.58<r<3		Submetacentric/submedian	S
mGorGor1_chr2_mat_hsa3	101340430	104730571	SF1	3000000	215000000	101000000	110000000	1.0888	M			r>3		Acrocentric/subterminal	A
mGorGor1_chr2_pat_hsa3	101286829	104485587	SF1	3000000	215000000	101000000	111000000	1.09361	M
mGorGor1_chr3_mat_hsa4	76300990	81912936	SF1	6000000	212000000	76300990	130000000	1.6989	S
mGorGor1_chr3_pat_hsa4	75635421	78094417	SF1	2000000	215000000	75635421	137000000	1.81501	S
mGorGor1_chr4_mat_hsa17x5	71647599	77023299	SF1	5000000	194000000	71647599	117000000	1.62921	S
mGorGor1_chr4_pat_hsa17x5	71532157	78693864	SF1	7000000	195000000	71532157	117000000	1.63058	S
mGorGor1_chr5_mat_hsa6	76056493	80734440	SF1	5000000	199000000	76056493	119000000	1.56092	M
mGorGor1_chr5_pat_hsa6	68403140	71626044	SF1	3000000	188000000	68403140	117000000	1.70454	S
mGorGor1_chr6_mat_hsa7	66346464	72073043	SF1	6000000	171000000	66346464	98730384	1.4881	M
mGorGor1_chr6_pat_hsa7	68090017	74209125	SF1	6000000	176000000	68090017	102000000	1.50199	M
mGorGor1_chr7_mat_hsa8	80521588	82825075	SF1	2000000	165000000	80521588	82248126	1.02144	M
mGorGor1_chr7_pat_hsa8	74645548	77769718	SF1	3000000	159000000	74645548	80763534	1.08196	M
mGorGor1_chr8_mat_hsa10	73452612	77591920	SF1	4000000	152000000	73452612	73970601	1.00705	M
mGorGor1_chr8_pat_hsa10	73335518	79748609	SF1	6000000	151000000	73335518	71055521	0.96891	M
mGorGor1_chr9_mat_hsa11	59853527	64020136	SF1	4000000	149000000	59853527	84864599	1.41787	M
mGorGor1_chr9_pat_hsa11	56445558	61777764	SF1	5000000	148000000	56445558	86098937	1.52534	M
mGorGor1_chr10_mat_hsa12	64043898	66751637	SF1	3000000	154000000	64043898	87476772	1.36589	M
mGorGor1_chr10_pat_hsa12	63664186	66782243	SF1	3000000	159000000	63664186	92688390	1.4559	M
mGorGor1_chr11_mat_hsa2b	33401711	33508003	SF1	106292	150000000	33401711	117000000	3.49505	A
mGorGor1_chr11_pat_hsa2b	27324657	27428916	SF1	104259	144000000	27324657	117000000	4.26708	A
mGorGor1_chr12_mat_hsa2a	28933186	33102952	SF2	4000000	151000000	28933186	118000000	4.08951	A
mGorGor1_chr12_pat_hsa2a	26295649	29036843	SF2	3000000	146000000	26295649	117000000	4.44443	A
mGorGor1_chr13_mat_hsa9	18878099	25016912	SF2	6000000	137000000	18878099	112000000	5.94713	A
mGorGor1_chr13_pat_hsa9	18139065	23021316	SF2	5000000	135000000	18139065	112000000	6.15655	A
mGorGor1_chr14_mat_hsa13	31245886	34210267	SF2	3000000	141000000	31245886	107000000	3.41099	A
mGorGor1_chr14_pat_hsa13	26870200	29573297	SF2	3000000	132000000	26870200	102000000	3.81259	A
mGorGor1_chr15_mat_hsa14	41997473	47622300	SF2	6000000	146000000	41997473	98205724	2.33837	S
mGorGor1_chr15_pat_hsa14	37990961	44099812	SF2	6000000	132000000	37990961	87592859	2.30562	S
mGorGor1_chr16_mat_hsa15	16725121	19148023	SF2	2000000	106000000	16725121	86639954	5.18023	A
mGorGor1_chr16_pat_hsa15	18319907	19805012	SF2	1000000	108000000	18319907	88110455	4.80955	A
mGorGor1_chr17_mat_hsa18	33191505	35704805	SF2	3000000	116000000	33191505	80350064	2.4208	S
mGorGor1_chr17_pat_hsa18	23527442	27316114	SF2	4000000	107000000	23527442	80044745	3.40219	A
mGorGor1_chr18_mat_hsa16	71556718	75406458	SF1	4000000	131000000	71556718	55314834	0.773021	M
mGorGor1_chr18_pat_hsa16	69917738	73774047	SF1	4000000	131000000	69917738	57573452	0.823446	M
mGorGor1_chr19_mat_hsa5x17	56517180	60302771	SF2	4000000	113000000	56517180	52429065	0.927666	M
mGorGor1_chr19_pat_hsa5x17	59933388	65144943	SF2	5000000	120000000	59933388	55308022	0.922825	M
mGorGor1_chr20_mat_hsa19	30826891	38091474	SF1	7000000	80312928	30826891	42221454	1.36963	M
mGorGor1_chr20_pat_hsa19	32915569	36447187	SF1	4000000	76019317	32915569	39572130	1.20223	M
mGorGor1_chr21_mat_hsa20	36406177	40308147	SF1	4000000	84485897	36406177	44177750	1.21347	M
mGorGor1_chr21_pat_hsa20	36501141	41679034	SF1	5000000	84443219	36501141	42764185	1.17158	M
mGorGor1_chr22_mat_hsa21	11868825	15121199	SF2	3000000	59507314	11868825	44386115	3.73972	A
mGorGor1_chr22_pat_hsa21	10095507	13845260	SF2	4000000	58627414	10095507	44782154	4.43585	A
mGorGor1_chr23_mat_hsa22	10473016	14819748	SF2	4000000	54769797	10473016	39950049	3.81457	A
mGorGor1_chr23_pat_hsa22	10497532	14135328	SF2	4000000	58753399	10497532	44618071	4.25034	A
mGorGor1_chrX_mat_hsaX	68907036	74042352	SF1	5000000	178000000	68907036	104000000	1.50226	M
mGorGor1_chrY_pat_hsaY	20584875	24867440	SF1	4000000	67405748	20584875	42538308	2.06648	S

[truncated: 73 more sheets: 10, 11, 12, 13, 14, 15, 16, 17, 18, 19, 20, 21, 22, 23, 24, 25, 26, 27, 28, 29 …]
